# Supplementary material for: TBP-Related Factor 2 as a Trigger for Robertsonian Translocations and Speciation
Source: Int J Mol Sci. 2020 Nov 23;21(22):8871. doi: 10.3390/ijms21228871 (PMC7700478; doi:10.3390/ijms21228871)
Supplement: Supplementary file 1 [file ijms-21-08871-s001.zip]

Archive with 3 entries (3 files):
- Figure_S1.pdf
- Figure_S2.pdf
- Table_S1.pdf
